# Supplementary material for: De novo transcriptome sequencing of radish (Raphanus sativus L.) fleshy roots: analysis of major genes involved in the anthocyanin synthesis pathway
Source: BMC Mol Cell Biol. 2019 Oct 23;20:45. doi: 10.1186/s12860-019-0228-x (PMC6813128; doi:10.1186/s12860-019-0228-x)
Supplement: Supplementary file 1 — Additional file 1: Table S1. Identification of pupative genes involved in anthocyanin biosythesis in ‘Hongxin’ radish. Table S2. List of primers for qRT-PCR analysis of anthocyanin synthesis-related genes (ASRGs) identified in Raphanus sativus. [file 12860_2019_228_MOESM1_ESM.xlsx]

## Sheet: Table S1
Table S1:Identification of pupative genes involved in anthocyanin biosythesis in 'Hongxin' radish
Enzyme	Full gene name	EC number	Number of Unigenes	Gene Annotation	Unigene ID
PAL	Phenylalanine ammonia lyase	EC:4.3.1.24	10	PAL1	Cluster_53635
					Cluster_14358
					Cluster_69170
				PAL1-like	Cluster_22582
				PAL2	Cluster_14194
					Cluster_19443
				PAL2-like	Cluster_19687
				PAL4	Cluster_50142
				PAL4-like	Cluster_38415
					Cluster_13242
C4H	Cinnamate 4-hydroxylase	EC:1.14.13.11	4	C4H	Cluster_84946
					Cluster_70403
					Cluster_99722
				C4H1	Cluster_48045
4CL	4-coumarate-CoA	EC:6.2.1.12	10	4CL	Cluster_6213
					Cluster_6225
				4CL-like	Cluster_49654
				4CL2	Cluster_9077
				4CL3	Cluster_5275
					Cluster_2889
				4CL4	Cluster_7013
				4CL5	Cluster_7596
					Cluster_20163
				4CL7	Cluster_7678
CHS	Chalcone synthase	EC:2.3.1.74	7	CHS	Cluster_29200
					Cluster_39833
					Cluster_49669
					Cluster_111884
					Cluster_75387
					Cluster_85152
				CHS-B2	Cluster_90751
CHI	Chalcone-flavonone isomerase	EC:5.5.1.6	6	CHI	Cluster_52200
					Cluster_85152
					Cluster_27969
				CHI-like	Cluster_38549
					Cluster_34498
				CHI3	Cluster_23793
F3H	Flavanone 3-hydroxylase/Flavonol synthase	EC:1.14.11.23	10	F3H	Cluster_18589
					Cluster_29461
					Cluster_19437
				F3H1	Cluster_14857
				F3H2	Cluster_22175
				F3H-like	Cluster_66267
					Cluster_75280
					Cluster_16104
					Cluster_17010
					Cluster_16105
F3'H	Flavonoid 3' hydroxylase	EC:1.14.13.21	1	F3'H2	Cluster_22175
DFR	Dihydroflavonol 4-reductase	EC:1.1.1.219 1.1.1.234	2	DFR	Cluster_13775
					Cluster_93919
ANS	Anthocyanidin synthase/leucoanthocyanidin dioxygenase	EC:1.14.11.19	4	ANS	Cluster_3903
					Cluster_13322
					Cluster_81331
					Cluster_97432
FLS	flovonol synthase	EC:1.14.11.9	2	FLS3	Cluster_54760
				FLS3-like	Cluster_17010
UFGT	UDP-glucosyl transferase	EC:2.4.1.-	78	UFGT73B2	Cluster_10287
				UFGT73B2-like	Cluster_10860,Cluster_18657
				UFGT71B1-like	Cluster_11184
				UFGT71B2	Cluster_75947
				UFGT71B2-like	Cluster_6710,Cluster_8381,Cluster_92077,Cluster_15687
				UFGT71B5-like	Cluster_101238,Cluster_11862,Cluster_26919,Cluster_94273,Cluster_42404
				UFGT71B8-like	Cluster_7903
				UFGT71C3-like	Cluster_5732
				UFGT71C4	Cluster_7167
				UFGT71C5	Cluster_3859
				UFGT71D1-like	Cluster_11158
				UFGT72B1	Cluster_15715
				UFGT72B1-like	Cluster_9723,Cluster_15239
				UFGT72B3	Cluster_26529
				UFGT72E1	Cluster_54586
				UFGT72E1-like	Cluster_9810
				UFGT73B1	Cluster_8004
				UFGT73B1-like	Cluster_26893,Cluster_52325
				UFGT73B3-like	Cluster_63500,Cluster_84419
				UFGT73B3-like	Cluster_84419
				UFGT73B5	Cluster_35923,Cluster_15144
				UFGT73C5-like	Cluster_49658,Cluster_7463
				UFGT73C7	Cluster_9773
				UFGT74C1	Cluster_79802,Cluster_63742
				UFGT74C1-like	Cluster_4276
				UFGT74D1	Cluster_28270
				UFGT74E2	Cluster_12128
				UFGT74F1	Cluster_50938
				UFGT74F2-like	Cluster_4749
				UFGT75B1-like	Cluster_29853,Cluster_91937
				UFGT75C1-like	Cluster_2826,Cluster_2736,Cluster_2378
				UFGT75D1-like	Cluster_5849,Cluster_7327,Cluster_9353
				UFGT76C1	Cluster_10968
				UFGT76C2	Cluster_15601
				UFGT76E4-like	Cluster_11272
				UFGT76F1-like	Cluster_15833
				UFGT78D2-like	Cluster_11854,Cluster_74603,Cluster_89875,Cluster_59333
				UFGT84A1	Cluster_12846
				UFGT84A2-like	Cluster_80077,Cluster_8362
				UFGT84A3-like	Cluster_19265
				UFGT84A4-like	Cluster_39938
				UFGT85A1-like	Cluster_11814
				UFGT85A2	Cluster_9573
				UFGT85A5-like	Cluster_75439,Cluster_39050,Cluster_27572,Cluster_32200
				UFGT86A2	Cluster_10923
				UFGT87A2-like	Cluster_35496,Cluster_11768
				UFGT88A1-like	Cluster_9916
				UFGT89A2-like	Cluster_8085
				UFGT90A1-like	Cluster_12743,Cluster_60879
				UFGT91C1-like	Cluster_11564
				UFGT92A1	Cluster_15304
MT	Metalloyhionein-like protein		11	MT	Cluster_85997
					Cluster_104129
					Cluster_84224
					Cluster_63210
					Cluster_77904
				MT2	Cluster_102696
					Cluster_51879
					Cluster_57610
					Cluster_42813
				MT2A	Cluster_89442
				MT3	Cluster_84507
OMT	Flavone 3'-O-methyl transferase	EC:2.1.1.76	1	OMT	Cluster_15541
GST	Glutathione S-transferase	EC:2.5.1.18	77	GST-F3-like	Cluster_3005
				GST-1	Cluster_70143
				GST-3	Cluster_76916
				GST-3-like	Cluster_59295
					Cluster_47024
				GST-DHAR1	Cluster_88112
					Cluster_83201
				GST-DHAR3	Cluster_63599
				GST-F10	Cluster_86851
				GST-F11	Cluster_76439
				GST-F12	Cluster_88107
				GST-F12-like	Cluster_30831
					Cluster_22666
				GST-F19	Cluster_100991
				GST-F3-like	Cluster_70694
					Cluster_74515
					Cluster_53999
				GST-F4-like	Cluster_76919
				GST-F6-like	Cluster_54538
				GST-F8	Cluster_74715
					Cluster_67884
				GST-F9	Cluster_28121
					Cluster_66422
					Cluster_65231
				GST-F9-like	Cluster_23566
				GST-L1	Cluster_63900
				GST-L2	Cluster_62765
				GST-L3-like	Cluster_55256
				GST-omega-like2	Cluster_78983
					Cluster_44558
				GST-T1-like	Cluster_92025
				GST-T2-like	Cluster_69261
					Cluster_54760
				GST-T3-like	Cluster_60923
					Cluster_59070
					Cluster_61922
					Cluster_51444
					Cluster_64051
					Cluster_88385
					Cluster_60423
					Cluster_67546
					Cluster_75163
					Cluster_59539
					Cluster_105055
					Cluster_67037
					Cluster_68229
				GST-tau-24	Cluster_65054
				GST-tau-4	Cluster_68578
				GST-U11-like	Cluster_73068
					Cluster_105994
				GST-U12	Cluster_65491
					Cluster_64765
				GST-U12-like	Cluster_67209
				GST-U13-like	Cluster_93372
					Cluster_57191
				GST-U15-like	Cluster_69764
				GST-U16	Cluster_93359
				GST-U18	Cluster_113755
					Cluster_65647
				GST-U19	Cluster_81597
				GST-U19-like	Cluster_59177
					Cluster_53185
				GST-U20	Cluster_93032
				GST-U20-like	Cluster_33062
				GST-U23	Cluster_88106
				GST-U25-like	Cluster_74713
					Cluster_58173
				GST-U26	Cluster_78746
				GST-U27-like	Cluster_34532
				GST-U3-like	Cluster_54457
				GST-U5	Cluster_78081
				GST-U5-like	Cluster_75592
				GST-U7	Cluster_61171
				GST-U8	Cluster_70700
				GST-Z1	Cluster_69424
				GST-Z1-like	Cluster_89029
				GST-zeta	Cluster_65055

## Sheet: Table S2
Table S2: List of primers for qRT-PCR analysis of anthocyanin synthesis-related genes (ASRGs) identified in Raphanus sativus
Primer Sequences	Gene ID	Description
F: 5’- GGTCTTCGCGGAGGTGATGA -3’	Cluster_53635	RsPAL1
R: 5’-CCGTCGAGGATGTGCTCCAT -3’
F: 5’- CGCGATATGCCAGGCTGTTG -3’	Cluster_19443	RsPAL2
R: 5’-CTGCTCACGATCGACGACCT -3’
F: 5’- GGTCTGAGCAGCAGACACCA -3’	Cluster_29200	RsCHS
R: 5’- TCCGAGATCACAGCCGTCAC -3’
F: 5’- TCGGTTAGGTGCATGTGTCGT -3’	Cluster_90751	RsCHS-B2
R: 5’- TCCAAGCGGAGTACCCAGAC -3’
F: 5’-GCACTCCGTACTGAGCTCCT -3’	Cluster_23793	RsCHI3
R: 5’- GGAAAGGCAAGACCGGAAAGG -3’
F: 5’-CACATGGTTCGCAGGGTTGG -3’	Cluster_85152	RsCHI
R: 5’- ATGGGTGCACCATCGTCCTT -3’
F: 5’-TGCCAGCTTCCTTGTGGTCA -3’	Cluster_14857	RsF3H1
R: 5’- GCCGGAAGCAACCGTGTATC -3’
F: 5’- ACGATTGGAGTGATCTTGACT -3’	Cluster_93919	RsDFR1
R: 5’-AAGCTGCTTTCTCCGCTAA-3’
F: 5’- CTCGTGATGCGGCTACTGGA -3’	Cluster_13775	RsDFR2
R: 5’- GTGAGTTGCGTCTTCGCGTT -3’
F: 5’-GCTGAGCTCAATCGGTGCAG -3’	Cluster_15057	RsANS1
R: 5’- GCAGTCCGACCGGGTAATCT -3’
F: 5’- TGCATGCACACATAGAGGAA -3’	Cluster_97432	RsANS3
R: 5’-GCCTAGACCGATAGAGAGAGCCT -3’
F: 5’- GCGACGAGTGAGTACGCCAA -3’	Cluster_10860	RsUFGT73B2-like
R: 5’GGCGGTGAGAGAAGTGTTGGT -3’
F: 5’-TGCGAGATGAGAGGTTGTGGT -3’	Cluster_57610	RsMT2
R: 5’- CTGTCTTCCCGCTGCCTCTT -3’
F: 5’-TTCCAAAGATGGAGAAGGAGTGCT-3’	Cluster_84507	RaMT3
R: 5’-GCCGATGTAATTGCCTCGAACT-3’
F: 5’- AGGCTCAGGACACGGAGGAT -3’	Cluster_17010	RsFLS3-like
R: 5’- TCACAGCCGAATACGCCACA -3’
F: 5’- TATGAGCAAAGAGATCACAGCACT -3’		Actin
R: 5’- TGAGGGAAGCAAGAATGGAA -3’
